# Supplementary material for: The Largest Subunit of RNA Polymerase II as a New Marker Gene to Study Assemblages of Arbuscular Mycorrhizal Fungi in the Field
Source: PLoS One. 2014 Oct 2;9(10):e107783. doi: 10.1371/journal.pone.0107783 (PMC4183475; doi:10.1371/journal.pone.0107783)
Supplement: Data File S1 — All commands used during QIIME analysis. (TXT) [file pone.0107783.s001.txt]

#### Analysis of the 454 data  #####
###based mainly on the Yu et al. (2012), QIIME (Caporaso et al., 2010) and mothur (Schloss et al., 2009).

###Generate .qual and .fna files for each separate run. ####
process_sff.py -i sffs -f 


### split library into different Barcodes#########

split_libraries.py -o newsplit/split_library_output1wo/ -f sffs/1run.fna -q sffs/1run.qual -m map454_wob1.txt -w 50 -M 2 -r -a 0 -l 200 -b 9 -n 100000
split_libraries.py -o newsplit/split_library_output2wo/ -f sffs/2run.fna -q sffs/2run.qual -m map454_wob1.txt -w 50 -M 2 -r -a 0 -l 200 -b 9 -n 200000
split_libraries.py -o newsplit/split_library_output3wo/ -f sffs/3run.fna -q sffs/3run.qual -m map454_wob1.txt -w 50 -M 2 -r -a 0 -l 200 -b 9 -n 300000
split_libraries.py -o newsplit/split_library_output4wo/ -f sffs/4run.fna -q sffs/4run.qual -m map454_wob1.txt -w 50 -M 2 -r -a 0 -l 200 -b 9 -n 400000
split_libraries.py -o newsplit/split_library_output2_1/ -f sffs/2trail_1run.fna -q sffs/2trail_1run.qual -m map454_wob1.txt -w 50 -a 0 -M 2 -r -l 200 -b 9 -n 500000
split_libraries.py -o newsplit/split_library_output2_2/ -f sffs/2trail_2run.fna -q sffs/2trail_2run.qual -m map454_wob1.txt -w 50 -a 0 -M 2 -r -l 200 -b 9 -n 600000

split_libraries.py -o newsplit/split_library_output1b1/ -f sffs/1run.fna -q sffs/1run.qual -m map454_onlyb1.txt -w 50 -M 2 -r -a 0  -l 200 -b 9 -n 1100000
split_libraries.py -o newsplit/split_library_output2b1/ -f sffs/2run.fna -q sffs/2run.qual -m map454_onlyb1.txt -w 50 -M 2 -r -a 0 -l 200 -b 9 -n 1200000
split_libraries.py -o newsplit/split_library_output3b1/ -f sffs/3run.fna -q sffs/3run.qual -m map454_onlyb1.txt -w 50 -M 2 -r -a 0 -l 200 -b 9 -n 1300000
split_libraries.py -o newsplit/split_library_output4b1/ -f sffs/4run.fna -q sffs/4run.qual -m map454_onlyb1.txt -w 50 -M 2 -r -a 0 -l 200 -b 9 -n 1400000
split_libraries.py -o newsplit/split_library_output2_1b1/ -f sffs/2trail_1run.fna -q sffs/2trail_1run.qual -m map454_onlyb1.txt -w 50 -M 2 -r -a 0 -l 200 -b 9 -n 1500000
split_libraries.py -o newsplit/split_library_output2_2b1/ -f sffs/2trail_2run.fna -q sffs/2trail_2run.qual -m map454_onlyb1.txt -w 50 -M 2 -r -a 0 -l 200 -b 9 -n 1600000


### Combine all analysed seqs####################

cat *.fna > all.fas

### Align sequences with pynast##################

align_seqs.py -i all.fas -t ref160_1210.fasta -o pynast60/ -e 100 -p 0.60	


###################################### De novo chimera detection and initial denoising #####################################

	filter_fasta.py -f all_seqs_aligned.fasta -o byBarcode/B1_seqs.fasta -p 11.Till.B1.Run2
	filter_fasta.py -f all_seqs_aligned.fasta -o byBarcode/B6_seqs.fasta -p 12.Till.B6.Run2
	filter_fasta.py -f all_seqs_aligned.fasta -o byBarcode/B9_seqs.fasta -p 13.Till.B9.Run2
	filter_fasta.py -f all_seqs_aligned.fasta -o byBarcode/B11_seqs.fasta -p 14.Till.B11.Run2

	filter_fasta.py -f all_seqs_aligned.fasta -o byBarcode/B2_seqs.fasta -p 21.No.T.B2.Run2
	filter_fasta.py -f all_seqs_aligned.fasta -o byBarcode/B4_seqs.fasta -p 22.No.T.B4.Run2
	filter_fasta.py -f all_seqs_aligned.fasta -o byBarcode/B8_seqs.fasta -p 23.No.T.B8.Run2
	filter_fasta.py -f all_seqs_aligned.fasta -o byBarcode/B10_seqs.fasta -p 24.No.T.B10.Run2
	
	filter_fasta.py -f all_seqs_aligned.fasta -o byBarcode/B3_seqs.fasta -p 31.Chisel.B3.Run2
	filter_fasta.py -f all_seqs_aligned.fasta -o byBarcode/B5_seqs.fasta -p 32.Chisel.B5.Run2
	filter_fasta.py -f all_seqs_aligned.fasta -o byBarcode/B7_seqs.fasta -p 33.Chisel.B7.Run2
	filter_fasta.py -f all_seqs_aligned.fasta -o byBarcode/B12_seqs.fasta -p 34.Chisel.B12.Run2
	
#### Sort the files by sequence length, in preparation for the next steps. 

	cd byBarcode
	
	usearch --sort B1_seqs.fasta --output B1_seqs.sorted.fasta             
	usearch --sort B6_seqs.fasta --output B6_seqs.sorted.fasta
	usearch --sort B9_seqs.fasta --output B9_seqs.sorted.fasta
	usearch --sort B11_seqs.fasta --output B11_seqs.sorted.fasta
	
	usearch --sort B2_seqs.fasta --output B2_seqs.sorted.fasta
	usearch --sort B4_seqs.fasta --output B4_seqs.sorted.fasta
	usearch --sort B8_seqs.fasta --output B8_seqs.sorted.fasta
	usearch --sort B10_seqs.fasta --output B10_seqs.sorted.fasta
	
	usearch --sort B3_seqs.fasta --output B3_seqs.sorted.fasta
	usearch --sort B5_seqs.fasta --output B5_seqs.sorted.fasta
	usearch --sort B7_seqs.fasta --output B7_seqs.sorted.fasta
	usearch --sort B12_seqs.fasta --output B12_seqs.sorted.fasta


### Chimera detection and initial denoising with USEARCH:  cluster by 99.7% similarity, output the consensus sequence, sort by size of cluster, and run a de novo chimera search for each MID file.

	usearch --cluster B1_seqs.sorted.fasta --id 0.997 --consout B1_seqs.denoised.fasta --uc B1_seqs.uc --sizeout --minlen 100 --w 50 --slots 16769023 --minsize 1; usearch --sortsize B1_seqs.denoised.fasta --output B1_seqs.denoised.sorted.fasta --minsize 1; usearch --uchime B1_seqs.denoised.sorted.fasta --nonchimeras B1_seqs.nonchimeras_B1_seqs.fasta --log B1_seqs.denoised.log 

	usearch --cluster B2_seqs.sorted.fasta --id 0.997 --consout B2_seqs.denoised.fasta --uc B2_seqs.uc --sizeout --minlen 100 --w 50 --slots 16769023 --minsize 1; usearch --sortsize B2_seqs.denoised.fasta --output B2_seqs.denoised.sorted.fasta --minsize 1; usearch --uchime B2_seqs.denoised.sorted.fasta --nonchimeras B2_seqs.nonchimeras_B2_seqs.fasta --log B2_seqs.denoised.log 
	usearch --cluster B3_seqs.sorted.fasta --id 0.997 --consout B3_seqs.denoised.fasta --uc B3_seqs.uc --sizeout --minlen 100 --w 50 --slots 16769023 --minsize 1; usearch --sortsize B3_seqs.denoised.fasta --output B3_seqs.denoised.sorted.fasta --minsize 1; usearch --uchime B3_seqs.denoised.sorted.fasta --nonchimeras B3_seqs.nonchimeras_B3_seqs.fasta --log B3_seqs.denoised.log
	usearch --cluster B4_seqs.sorted.fasta --id 0.997 --consout B4_seqs.denoised.fasta --uc B4_seqs.uc --sizeout --minlen 100 --w 50 --slots 16769023 --minsize 1; usearch --sortsize B4_seqs.denoised.fasta --output B4_seqs.denoised.sorted.fasta --minsize 1; usearch --uchime B4_seqs.denoised.sorted.fasta --nonchimeras B4_seqs.nonchimeras_B4_seqs.fasta --log B4_seqs.denoised.log
	usearch --cluster B5_seqs.sorted.fasta --id 0.997 --consout B5_seqs.denoised.fasta --uc B5_seqs.uc --sizeout --minlen 100 --w 50 --slots 16769023 --minsize 1; usearch --sortsize B5_seqs.denoised.fasta --output B5_seqs.denoised.sorted.fasta --minsize 1; usearch --uchime B5_seqs.denoised.sorted.fasta --nonchimeras B5_seqs.nonchimeras_B5_seqs.fasta --log B5_seqs.denoised.log
	usearch --cluster B6_seqs.sorted.fasta --id 0.997 --consout B6_seqs.denoised.fasta --uc B6_seqs.uc --sizeout --minlen 100 --w 50 --slots 16769023 --minsize 1; usearch --sortsize B6_seqs.denoised.fasta --output B6_seqs.denoised.sorted.fasta --minsize 1; usearch --uchime B6_seqs.denoised.sorted.fasta --nonchimeras B6_seqs.nonchimeras_B6_seqs.fasta --log B6_seqs.denoised.log
	usearch --cluster B7_seqs.sorted.fasta --id 0.997 --consout B7_seqs.denoised.fasta --uc B7_seqs.uc --sizeout --minlen 100 --w 50 --slots 16769023 --minsize 1; usearch --sortsize B7_seqs.denoised.fasta --output B7_seqs.denoised.sorted.fasta --minsize 1; usearch --uchime B7_seqs.denoised.sorted.fasta --nonchimeras B7_seqs.nonchimeras_B7_seqs.fasta --log B7_seqs.denoised.log
	usearch --cluster B8_seqs.sorted.fasta --id 0.997 --consout B8_seqs.denoised.fasta --uc B8_seqs.uc --sizeout --minlen 100 --w 50 --slots 16769023 --minsize 1; usearch --sortsize B8_seqs.denoised.fasta --output B8_seqs.denoised.sorted.fasta --minsize 1; usearch --uchime B8_seqs.denoised.sorted.fasta --nonchimeras B8_seqs.nonchimeras_B8_seqs.fasta --log B8_seqs.denoised.log
	usearch --cluster B9_seqs.sorted.fasta --id 0.997 --consout B9_seqs.denoised.fasta --uc B9_seqs.uc --sizeout --minlen 100 --w 50 --slots 16769023 --minsize 1; usearch --sortsize B9_seqs.denoised.fasta --output B9_seqs.denoised.sorted.fasta --minsize 1; usearch --uchime B9_seqs.denoised.sorted.fasta --nonchimeras B9_seqs.nonchimeras_B9_seqs.fasta --log B9_seqs.denoised.log
	usearch --cluster B10_seqs.sorted.fasta --id 0.997 --consout B10_seqs.denoised.fasta --uc B10_seqs.uc --sizeout --minlen 100 --w 50 --slots 16769023 --minsize 1; usearch --sortsize B10_seqs.denoised.fasta --output B10_seqs.denoised.sorted.fasta --minsize 1; usearch --uchime B10_seqs.denoised.sorted.fasta --nonchimeras B10_seqs.nonchimeras_B10_seqs.fasta --log B10_seqs.denoised.log
	usearch --cluster B11_seqs.sorted.fasta --id 0.997 --consout B11_seqs.denoised.fasta --uc B11_seqs.uc --sizeout --minlen 100 --w 50 --slots 16769023 --minsize 1; usearch --sortsize B11_seqs.denoised.fasta --output B11_seqs.denoised.sorted.fasta --minsize 1; usearch --uchime B11_seqs.denoised.sorted.fasta --nonchimeras B11_seqs.nonchimeras_B11_seqs.fasta --log B11_seqs.denoised.log
	usearch --cluster B12_seqs.sorted.fasta --id 0.997 --consout B12_seqs.denoised.fasta --uc B12_seqs.uc --sizeout --minlen 100 --w 50 --slots 16769023 --minsize 1; usearch --sortsize B12_seqs.denoised.fasta --output B12_seqs.denoised.sorted.fasta --minsize 1; usearch --uchime B12_seqs.denoised.sorted.fasta --nonchimeras B12_seqs.nonchimeras_B12_seqs.fasta --log B12_seqs.denoised.log


	
	
### For later analysis, we want an OTU map that records the sequence_IDs of the reads that are members of each of the 99.7% similarity USEARCH-OTUs created above.
### Create a new folder for_map, put all the *.uc files into it, and then run Pick_cluster_num_V2.pl
	
		mkdir for_map; cd for_map
		
		mv *.uc for_map
		
		perl Pick_cluster_num_V2.pl -id for_map -o usearch_map.txt


### We reformat and combine the --nonchimeras output files to make them compatible for downstream analysis within the QIIME pipeline.  
	
	move all files with nonchimeras to folder "nonchimeras_fasta"
	perl Replace_Seq_name_V4.pl -id nonchimeras_fasta -o usearch_all.fasta

### change FASTA format. Make it simple. no linebreaks in the sequence###

###################################### MACSE denoising #####################################

### we split the input file,usearch_all.fasta, to subfiles of < 1,000 reads/file###
	
	# Move usearch_all.fasta into pdtest3 directory with the perl script
		
		perl Split_seq.pl -i usearch_all.fasta -n 4 -od macse_split_4


	# place the reference file RefExon160_1210.fasta and the MACSE program macse_v0.8b.jar in the macse_split_42 folder 
	
	# make an output folder
		
		mkdir output
		
	# each of the split input files is run in a different terminal session.
		
		java -jar -Xmx4000m macse_v0.8b2.jar -i prot123_ref080812.fasta -i_lr usearch_all.1 -o output/usearch_all_1 -d 1 -f_lr -10 -s_lr -60 
		java -jar -Xmx4000m macse_v0.8b2.jar -i prot123_ref080812.fasta -i_lr usearch_all.2 -o output/usearch_all_2 -d 1 -f_lr -10 -s_lr -60 
		java -jar -Xmx4000m macse_v0.8b2.jar -i prot123_ref080812.fasta -i_lr usearch_all.3 -o output/usearch_all_3 -d 1 -f_lr -10 -s_lr -60 
		java -jar -Xmx4000m macse_v0.8b2.jar -i prot123_ref080812.fasta -i_lr usearch_all.4 -o output/usearch_all_4 -d 1 -f_lr -10 -s_lr -60 


		
###### Output gives 2 file types - DNA.fasta and AA.fasta (amino acids). Place all the denoised dna.fasta files into a new folder, output_DNA, and run "Sequence_filter_V2.pl" to process the MACSE output. 

perl Sequence_filter_V2.pl -id output_DNA -n 0 -o usearch_macse_all2.fasta 

## We removed the reference sequences with text edtior. Because the perl script "Sequence_filterV2.pl" removed some of our OTUs.##


#### MACSE also indicates likely homopolymer deletion errors with "!" characters. We simply used a text edtior to remove all "!" characters and also removed remaining gap characters ("-").
		
#### In the next step USEARCH sort the reads and remove sequences shorter than 100 bp and save as usearch_macse_all_100bpplus.fasta. 
	
		usearch --sort all_re.fas --minlen 100 --output usearch_macse_all_100bpplus.fasta
		
###################################### OTU picking using CROP #####################################
	
		
		 Pick OTUs with CROP at 99.2% similarity. CROP runs on multiple CPUs when available.

	./CROPLinux -i usearch_macse_all_100bpplus.fasta -o CROP992_DNACLUST100_otus -l 0.2 -u 0.4 -b 70 -z 500 -r 0


# Make an OTU table. 
	# The CROP OTU map is:  CROP97_DNACLUST_otus.cluster.list
	
	# use a text editor to replace commas in CROP97_DNACLUST_otus.cluster.list with tabs, creating CROP97_DNACLUST_otus.cluster.tab.list
	
	# Remove "_seqs" from the name in the file usearch_map.txt
			#before:   B1_seqs_17	after: B1_17
	
	# merge OTU maps to link the new CROP OTUs with the original 454 reads
	
		merge_otu_maps.py -i usearch_map.txt,CROP992_DNACLUST100_otus.cluster.tab.list -o merged_otu992_map.txt
		
		
		
	
	# Make an OTU table, which to get the number of original 454 reads per OTU
	
		make_otu_table.py -i merged_otu992_map.txt -o merged_otu992_table.biom

##### Assign OTU to taxonomy ###

# Prepare a reference Alignment
# Make tax_id_120918.txt, with the taxonomic information for the reference Alignment
# Use representative sequnces of each cluster (CROP992_DNACLUST100_otus.cluster.fasta)

	assign_taxonomy.py -i CROP992_DNACLUST100_otus.cluster.fasta -r ref160_1210r.fasta -t tax_id_120918.txt  -o assignedtax -m rdp -c 0.95

#### Remove non AMF form the merged_otu992_map_no_chimera.txt (B2_193)###
### Remove a addtional Chimera form the merged_otu992_map_no_chimera.txt (B12_179)####
####make OTU table with taxonomy assigned #######


make_otu_table.py -i merged_otu992_map_no_chimera.txt -t tax_assigned3.txt -o otu_table.biom

#### Remove singletons #####

filter_otus_from_otu_table.py -i otu_table.biom -o otutable_wo_s.biom -n 2

### Remove singleton sequences form fata file #####

filter_fasta.py -f CROP992_DNACLUST100_otus.cluster.fasta -o cluster_wo_singletons.fasta -b otutable_wo_s.biom

#### check otus ###

per_library_stats.py -i otutable_wo_s.biom
##RESULTS####
Num samples: 12
Num otus: 105
Num observations (sequences): 22776.0

Seqs/sample summary:
 Min: 1425.0
 Max: 2770.0
 Median: 1810.5
 Mean: 1898.0
 Std. dev.: 347.399865669
 Median Absolute Deviation: 100.5
 Default even sampling depth in
  core_qiime_analyses.py (just a suggestion): 1632.0

Seqs/sample detail:
 21.No.T.B2.Run2: 1425.0
 13.Till.B9.Run2: 1632.0
 11.Till.B1.Run2: 1657.0
 12.Till.B6.Run2: 1763.0
 22.No.T.B4.Run2: 1769.0
 34.Chisel.B12.Run2: 1797.0
 32.Chisel.B5.Run2: 1824.0
 14.Till.B11.Run2: 1831.0
 31.Chisel.B3.Run2: 1835.0
 33.Chisel.B7.Run2: 2083.0
 24.No.T.B10.Run2: 2390.0
 23.No.T.B8.Run2: 2770.0


####### Create heat map ######
make_otu_heatmap_html.py -i otutable_wo_s.biom -o OTU_Heatmap


#### Summarize taxa######

summarize_taxa_through_plots.py -i otutable_wo_s.biom -o wf_taxa_summary -m mapfile3.txt

### Align sequences ####

align_seqs.py -i cluster_wo_singletons.fasta -t ref_290_1210exon_align.fasta -o pynast60/ -e 100 -p 0.60

### Make phylogeny###

make_phylogeny.py -i cluster_wo_singletons_aligned.fasta -o rep_phylo.tre

### Alpha diversity###
alpha_rarefaction.py -i otutable_wo_s.biom -m mapfile3.txt -o wf_arare/  -t rep_phylo.tre

### different beta_diversity checks ####
beta_diversity_through_plots.py -i otutable_wo_s.biom -m mapfile3.txt -o wf_bdiv_even1400/ -t rep_phylo.tre -e 1400

beta_significance.py -i otutable_wo_s.biom -t rep_phylo.tre -s weighted_unifrac -o weiunfra_sig.txt -n 2000
compare_categories.py --method anosim -i weighted_unifrac_dm.txt -m mapfile3.txt -c Treatment -o anosim_weightedunifrac2 -n 2000
compare_categories.py --method anosim -i unweighted_unifrac_dm.txt -m mapfile3.txt -c Treatment -o anosim_unweightedunifrac2 -n 2000
compare_categories.py --method anosim -i weighted_unifrac_dm.txt -m mapfile3_till.txt -c Tillage -o anosim_weightedunifrac2_till -n 2000
compare_categories.py --method anosim -i unweighted_unifrac_dm.txt -m mapfile3_till.txt -c Tillage -o anosim_unweightedunifrac2_till -n 2000

###more beta diversity test with mothur ####
anosim(phylip=unweighted_unifrac_dm_mothur.txt, design=environlist, iters=2000)
anosim(phylip=weighted_unifrac_dm_mothur.txt, design=environlist, iters=2000)
    
