# Supplementary material for: The Largest Subunit of RNA Polymerase II as a New Marker Gene to Study Assemblages of Arbuscular Mycorrhizal Fungi in the Field
Source: PLoS One. 2014 Oct 2;9(10):e107783. doi: 10.1371/journal.pone.0107783 (PMC4183475; doi:10.1371/journal.pone.0107783)
Supplement: Table S1 — Primers and PCR conditions used for the reference datasets. (XLSX) [file pone.0107783.s011.xlsx]

## Sheet: Sheet1
Table S1: Biological materials, Primers and PCR conditions used for the reference datasets
Accession	Clone	Name	DNA extraction source	Primer 1st PCR forward	Primer 1st PCR forward sequence	Primer 1st PCR reverse	Primer 1st PCR reverse sequences	PCR conditions 1st PCR	Primer 2nd PCR forward	Primer 2nd PCR forward sequence	Primer 2nd PCR reverse		Primer 2nd PCR reverse sequences	PCR conditions 2nd PCR	Extraction number	Spore number	Extraction method
HG315978	HSp73-3	Acaulospora laevis	3x spores	RPB1-Ac	GARTGYCCDGGDCAYTTYGG	RPB1-DR2160r	ATCACCAATACCAATACTRAA	98°C-30" 3x (98°C-20", 65°C -30", 72°C - 1.5'), 3x (98°C-20", 60°C -30", 72°C - 1.5'), 25x (98°C-20", 56°C -30", 72°C - 1.5'), 72°C- 10', 16°C -	RPB1-Ac	GARTGYCCDGGDCAYTTYGG	2PCR r	RPB1-DR2130r	CTGTAGCAACCATTGATTGAC	98°C-30", 30x (98°C-20", 60°C -30", 72°C - 1.5'), 72°C- 10', 16°C -	C	41	Gotaq Flexi Buffer 5x
HG315982	Hsp73-14	Acaulospora laevis	3x spores	RPB1-Ac	GARTGYCCDGGDCAYTTYGG	RPB1-DR2160r	ATCACCAATACCAATACTRAA	98°C-30" 3x (98°C-20", 65°C -30", 72°C - 1.5'), 3x (98°C-20", 60°C -30", 72°C - 1.5'), 25x (98°C-20", 56°C -30", 72°C - 1.5'), 72°C- 10', 16°C -	RPB1-Ac	GARTGYCCDGGDCAYTTYGG	2PCR r	RPB1-DR2130r	CTGTAGCAACCATTGATTGAC	98°C-30", 30x (98°C-20", 60°C -30", 72°C - 1.5'), 72°C- 10', 16°C -	C	41	Gotaq Flexi Buffer 5x
HG315975	Hsp52-8	Acaulospora longula	multiple spores	RPB1-Ac	GARTGYCCDGGDCAYTTYGG	RPB1-DR2160r	ATCACCAATACCAATACTRAA	98°C-30" 3x (98°C-20", 65°C -30", 72°C - 1.5'), 3x (98°C-20", 60°C -30", 72°C - 1.5'), 30x (98°C-20", 56°C -30", 72°C - 1.5'), 72°C- 10', 16°C -			2PCR r				A	37	Qiagen - DNA Plant Mini Kit
HG316014	Hsp111b-22	Ambispora leptoticha	4x spores	RPB1-Ac	GARTGYCCDGGDCAYTTYGG	RPB1-DR2160r-mod_basal	ATCGCCAATWCCAATACTGAA	98°C-30" 3x (98°C-20", 65°C -30", 72°C - 1.25'), 3x (98°C-20", 60°C -30", 72°C - 1.25'), 30x (98°C-20", 56°C -30", 72°C - 1.25'), 72°C- 10', 16°C -	RPB1-Ac	GARTGYCCDGGDCAYTTYGG	2PCR r	RPB1-DR1210r + RPB1-DR1210r_Aca_div	GACCCATCATTGACATTTTRTG + ACCCATCATCGACATCTTGTG	98°C-30" 3x (98°C-20", 63°C -30", 72°C - 1'), 3x (98°C-20", 61°C -30", 72°C - 1'), 30x (98°C-20", 60°C -30", 72°C - 1'), 72°C- 10', 16°C -	D	52	Gotaq Flexi Buffer 5x
HG316019	Hsp111b-24	Ambispora leptoticha	4x spores	RPB1-Ac	GARTGYCCDGGDCAYTTYGG	RPB1-DR2160r-mod_basal	ATCGCCAATWCCAATACTGAA	98°C-30" 3x (98°C-20", 65°C -30", 72°C - 1.25'), 3x (98°C-20", 60°C -30", 72°C - 1.25'), 30x (98°C-20", 56°C -30", 72°C - 1.25'), 72°C- 10', 16°C -	RPB1-Ac	GARTGYCCDGGDCAYTTYGG	2PCR r	RPB1-DR1210r + RPB1-DR1210r_Aca_div	GACCCATCATTGACATTTTRTG + ACCCATCATCGACATCTTGTG	98°C-30" 3x (98°C-20", 63°C -30", 72°C - 1'), 3x (98°C-20", 61°C -30", 72°C - 1'), 30x (98°C-20", 60°C -30", 72°C - 1'), 72°C- 10', 16°C -	D	52	Gotaq Flexi Buffer 5x
HG315988	Hsp79-1	Archaeospora trappei	multiple spores	RPB1-Ac	GARTGYCCDGGDCAYTTYGG	RPB1-DR2160r	ATCACCAATACCAATACTRAA	98°C-30" 3x (98°C-20", 65°C -30", 72°C - 1.5'), 3x (98°C-20", 60°C -30", 72°C - 1.5'), 30x (98°C-20", 56°C -30", 72°C - 1.5'), 72°C- 10', 16°C	RPB1-Ac	GARTGYCCDGGDCAYTTYGG	2PCR r	RPB1-DR1210r + RPB1-DR1210r_Aca_div	GACCCATCATTGACATTTTRTG + ACCCATCATCGACATCTTGTG	98°C-30" 3x (98°C-20", 63°C -30", 72°C - 1'), 3x (98°C-20", 61°C -30", 72°C - 1'), 30x (98°C-20", 60°C -30", 72°C - 1'), 72°C- 10', 16°C	D	56	Gotaq Flexi Buffer 5x
HG316013	Hsp106-10	Cetraspora nodosa	single spore	RPB1-Ac	GARTGYCCDGGDCAYTTYGG	RPB1-DR2110r	ACAACAGCTTGACATCCRTT	98°C-30" 3x (98°C-20", 65°C -30", 72°C - 1.25'), 3x (98°C-20", 60°C -30", 72°C - 1.25'), 30x (98°C-20", 56°C -30", 72°C - 1.25'), 72°C- 10', 16°C -			2PCR r				B	80	Gotaq Flexi Buffer 5x
HG316018	Hsp100B-4	Claroideoglomus claroideum	10x spores	RPB1-Ac	GARTGYCCDGGDCAYTTYGG	RPB1-DR2110r	ACAACAGCTTGACATCCRTT	98°C-30" 3x (98°C-20", 65°C -30", 72°C - 1'), 3x (98°C-20", 62°C -30", 72°C - 1'), 36x (98°C-20", 58°C -30", 72°C - 1'), 72°C- 10', 16°C			2PCR r				C	36	Gotaq Flexi Buffer 5x
HG315991	Hsp89-3	Claroideoglomus etunicatum	single spore	RPB1-Ac	GARTGYCCDGGDCAYTTYGG	RPB1-DR2110r	ACAACAGCTTGACATCCRTT	98°C-30" 3x (98°C-20", 65°C -30", 72°C - 1'), 3x (98°C-20", 62°C -30", 72°C - 1'), 40x (98°C-20", 58°C -30", 72°C - 1'), 72°C- 10', 16°C -			2PCR r				D	9	Gotaq Flexi Buffer 5x
HG316016	Hsp109-14	Dentiscutata erythropus	single spore	RPB1-Ac	GARTGYCCDGGDCAYTTYGG	RPB1-DR2110r	ACAACAGCTTGACATCCRTT	98°C-30" 3x (98°C-20", 65°C -30", 72°C - 1.25'), 3x (98°C-20", 60°C -30", 72°C - 1.25'), 30x (98°C-20", 56°C -30", 72°C - 1.25'), 72°C- 10', 16°C -			2PCR r				B	91	Gotaq Flexi Buffer 5x
HG316017	Hsp109-5	Dentiscutata erythropus	single spore	RPB1-Ac	GARTGYCCDGGDCAYTTYGG	RPB1-DR2110r	ACAACAGCTTGACATCCRTT	98°C-30" 3x (98°C-20", 65°C -30", 72°C - 1.25'), 3x (98°C-20", 60°C -30", 72°C - 1.25'), 30x (98°C-20", 56°C -30", 72°C - 1.25'), 72°C- 10', 16°C -			2PCR r				B	91	Gotaq Flexi Buffer 5x
HG316012	Hsp105-7	Dentiscutata heterogama	multiple spores	RPB1-Ac	GARTGYCCDGGDCAYTTYGG	RPB1-DR2110r	ACAACAGCTTGACATCCRTT	98°C-30" 3x (98°C-20", 65°C -30", 72°C - 1.25'), 3x (98°C-20", 60°C -30", 72°C - 1.25'), 30x (98°C-20", 56°C -30", 72°C - 1.25'), 72°C- 10', 16°C -			2PCR r				E	79	Gotaq Flexi Buffer 5x
HG315981	Hsp57-2	Diversispora epigea	3x spores	RPB1-Ac	GARTGYCCDGGDCAYTTYGG	RPB1-DR2110r	ACAACAGCTTGACATCCRTT	98°C-30", 36x (98°C-20", 60°C -30", 72°C - 1.5'), 72°C- 10', 16°C -	RPB1-Ac	GARTGYCCDGGDCAYTTYGG	2PCR r	RPB1-DR1210r	GACCCATCATTGACATTTTRTG	98°C-30", 36x (98°C-20", 60°C -30", 72°C - 1'), 72°C- 10', 16°C -	E	10	Gotaq Flexi Buffer 5x
HG315973	HSp39-3	Funneliformis mosseae	single spore	RPB1-Ac	GARTGYCCDGGDCAYTTYGG	RPB1-DR2160r	ATCACCAATACCAATACTRAA	60°C -30", 72°C - 1.5'), 35x (98°C-20", 56°C -30", 72°C - 1.5'), 72°C- 10', 16°C			2PCR r				F	29	Gotaq Flexi Buffer 5x
HG315993	Hsp94B-6	Funneliformis sp.2	sporocarp	RPB1-HSm375mix	RPB1-DR160fa (CCTATCCCCTGTGTGCCTTGGCAGTCTCAG), RPB1-DR160fb (CCTATCCCCTGTGTGCCTTGGCAGTCTCAG), RPB1-DR160fc (CCTATCCCCTGTGTGCCTTGGCAGTCTCAG), RPB1-DR160fd (CCTATCCCCTGTGTGCCTTGGCAGTCTCAG), RPB1-DR160ff (CCTATCCCCTGTGTGCCTTGGCAGTCTCAG), RPB1-DR160fg (CCTATCCCCTGTGTGCCTTGGCAGTCTCAG), RPB1-DR160fh (CCTATCCCCTGTGTGCCTTGGCAGTCTCAG), RPB1-DR160fi (CCTATCCCCTGTGTGCCTTGGCAGTCTCAG), RPB1-DR160fk (CCTATCCCC…	RPB1-DR1210r	GACCCATCATTGACATTTTRTG	98°C-30", 40x (98°C-10", 60°C -30", 72°C - 30"), 72°C- 10', 16°C	RPB1-DR160fmix 10(a,b,c,d,f,g,h,i,k,m)	RPB1-HSm375_A (GCCTTCGCGCTGTTTGG), RPB1-HSm375_B_wobbel (GTCTTCGYGCGGTATGG), RPB1-HSm375_C (CGTAGACTCAAGGCTGTATGG), RPB1-HSm375_D 8CCGTCTCAAAGCTGTATGG), RPB1-HSm375_E (TCGTCTCCGTGCAGTATGG), RPB1-HSm375_F (TCGACTCATAGCTGTGTGG), RPB1-HSm375_G (CGTCTTCGTGCAGTTTGG)	2PCR r	RPB1-DR1210r	GACCCATCATTGACATTTTRTG	98°C-30", 30x (98°C-10", 64°C -30", 72°C - 30"), 72°C- 10', 16°C	A	67	Gotaq Flexi Buffer 5x
HG315994	Hsp95-9	Funneliformis sp.2	sporocarp	RPB1-HSm375mix	RPB1-DR160fa (CCTATCCCCTGTGTGCCTTGGCAGTCTCAG), RPB1-DR160fb (CCTATCCCCTGTGTGCCTTGGCAGTCTCAG), RPB1-DR160fc (CCTATCCCCTGTGTGCCTTGGCAGTCTCAG), RPB1-DR160fd (CCTATCCCCTGTGTGCCTTGGCAGTCTCAG), RPB1-DR160ff (CCTATCCCCTGTGTGCCTTGGCAGTCTCAG), RPB1-DR160fg (CCTATCCCCTGTGTGCCTTGGCAGTCTCAG), RPB1-DR160fh (CCTATCCCCTGTGTGCCTTGGCAGTCTCAG), RPB1-DR160fi (CCTATCCCCTGTGTGCCTTGGCAGTCTCAG), RPB1-DR160fk (CCTATCCCC…	RPB1-DR1210r	GACCCATCATTGACATTTTRTG	98°C-30", 40x (98°C-10", 60°C -30", 72°C - 30"), 72°C- 10', 16°C	RPB1-DR160fmix 10(a,b,c,d,f,g,h,i,k,m)	RPB1-HSm375_A (GCCTTCGCGCTGTTTGG), RPB1-HSm375_B_wobbel (GTCTTCGYGCGGTATGG), RPB1-HSm375_C (CGTAGACTCAAGGCTGTATGG), RPB1-HSm375_D 8CCGTCTCAAAGCTGTATGG), RPB1-HSm375_E (TCGTCTCCGTGCAGTATGG), RPB1-HSm375_F (TCGACTCATAGCTGTGTGG), RPB1-HSm375_G (CGTCTTCGTGCAGTTTGG)	2PCR r	RPB1-DR1210r	GACCCATCATTGACATTTTRTG	98°C-30", 30x (98°C-10", 64°C -30", 72°C - 30"), 72°C- 10', 16°C	A	68	Gotaq Flexi Buffer 5x
HG315995	Hsp96-15	Funneliformis sp.2	single spore	RPB1-HSm375mix	RPB1-DR160fa (CCTATCCCCTGTGTGCCTTGGCAGTCTCAG), RPB1-DR160fb (CCTATCCCCTGTGTGCCTTGGCAGTCTCAG), RPB1-DR160fc (CCTATCCCCTGTGTGCCTTGGCAGTCTCAG), RPB1-DR160fd (CCTATCCCCTGTGTGCCTTGGCAGTCTCAG), RPB1-DR160ff (CCTATCCCCTGTGTGCCTTGGCAGTCTCAG), RPB1-DR160fg (CCTATCCCCTGTGTGCCTTGGCAGTCTCAG), RPB1-DR160fh (CCTATCCCCTGTGTGCCTTGGCAGTCTCAG), RPB1-DR160fi (CCTATCCCCTGTGTGCCTTGGCAGTCTCAG), RPB1-DR160fk (CCTATCCCC…	RPB1-DR1210r	GACCCATCATTGACATTTTRTG	98°C-30", 40x (98°C-10", 60°C -30", 72°C - 30"), 72°C- 10', 16°C	RPB1-DR160fmix 10(a,b,c,d,f,g,h,i,k,m)	RPB1-HSm375_A (GCCTTCGCGCTGTTTGG), RPB1-HSm375_B_wobbel (GTCTTCGYGCGGTATGG), RPB1-HSm375_C (CGTAGACTCAAGGCTGTATGG), RPB1-HSm375_D 8CCGTCTCAAAGCTGTATGG), RPB1-HSm375_E (TCGTCTCCGTGCAGTATGG), RPB1-HSm375_F (TCGACTCATAGCTGTGTGG), RPB1-HSm375_G (CGTCTTCGTGCAGTTTGG)	2PCR r	RPB1-DR1210r	GACCCATCATTGACATTTTRTG	98°C-30", 30x (98°C-10", 64°C -30", 72°C - 30"), 72°C- 10', 16°C	A	66	Gotaq Flexi Buffer 5x
HG315998	Hsp108b-7	Gigaspora candida	single spore	RPB1-Ac	GARTGYCCDGGDCAYTTYGG	RPB1-DR2110r	ACAACAGCTTGACATCCRTT	98°C-30" 3x (98°C-20", 65°C -30", 72°C - 1.25'), 3x (98°C-20", 60°C -30", 72°C - 1.25'), 30x (98°C-20", 56°C -30", 72°C - 1.25'), 72°C- 10', 16°C -			2PCR r				A	86	Gotaq Flexi Buffer 5x
HG316011	Hsp107b-1	Gigaspora margarita	single spore	RPB1-Ac	GARTGYCCDGGDCAYTTYGG	RPB1-DR2110r	ACAACAGCTTGACATCCRT	98°C-30" 3x (98°C-20", 65°C -30", 72°C - 1.25'), 3x (98°C-20", 60°C -30", 72°C - 1.25'), 30x (98°C-20", 56°C -30", 72°C - 1.25'), 72°C- 10', 16°C -			2PCR r				A	82	Gotaq Flexi Buffer 5x
HG315979	Hsp51b-9	Gigaspora rosea	multiple spores	RPB1-Ac	GARTGYCCDGGDCAYTTYGG	RPB1-DR2160r	ATCACCAATACCAATACTRAA	98°C-30" 3x (98°C-20", 65°C -30", 72°C - 1.5'), 3x (98°C-20", 60°C -30", 72°C - 1.5'), 30x (98°C-20", 56°C -30", 72°C - 1.5'), 72°C- 10', 16°C -			2PCR r				A	38	Qiagen - DNA Plant Mini Kit
HG315980	HSp51b-20	Gigaspora rosea	multiple spores	RPB1-Ac	GARTGYCCDGGDCAYTTYGG	RPB1-DR2160r	ATCACCAATACCAATACTRAA	98°C-30" 3x (98°C-20", 65°C -30", 72°C - 1.5'), 3x (98°C-20", 60°C -30", 72°C - 1.5'), 30x (98°C-20", 56°C -30", 72°C - 1.5'), 72°C- 10', 16°C -			2PCR r				A	38	Qiagen - DNA Plant Mini Kit
HG315989	Hsp81-6	Glomus cf. diaphanum	single spore	RPB1-Ac	GARTGYCCDGGDCAYTTYGG	RPB1-DR2160r	ATCACCAATACCAATACTRAA	98°C-30", 30x (98°C-20", 60°C -20", 72°C - 1.5'), 72°C- 10', 16°C -	RPB1-Ac	GARTGYCCDGGDCAYTTYGG	2PCR r	RPB1-DR2110r	ACAACAGCTTGACATCCRTT	98°C-30", 30x (98°C-20", 60°C -20", 72°C - 1.5'), 72°C- 10', 16°C -	B	57	Gotaq Flexi Buffer 5x
HG316006	Hsp134-1	Glomus macrocarpum	multiple spores + hyphae	RPB1-Ac	GARTGYCCDGGDCAYTTYGG	RPB1-DR2110r	ACAACAGCTTGACATCCRTT	98°C-30" 3x (98°C-20", 63°C -30", 72°C - 1,25'), 3x (98°C-20", 61°C -30", 72°C - 1,25'), 30x (98°C-20", 56°C -30", 72°C - 1,25'), 72°C- 10', 16°C -	RPB1-Ac	GARTGYCCDGGDCAYTTYGG	2PCR r	RPB1-DR1210r	GACCCATCATTGACATTTTRTG	98°C-30" 3x (98°C-20", 63°C -30", 72°C - 1'), 3x (98°C-20", 61°C -30", 72°C - 1'), 35x (98°C-20", 60°C -30", 72°C - 1'), 72°C- 10', 16°C	C	96	Gotaq Flexi Buffer 5x
HG316007	Hsp134-22	Glomus macrocarpum	multiple spores + hyphae	RPB1-Ac	GARTGYCCDGGDCAYTTYGG	RPB1-DR2110r	ACAACAGCTTGACATCCRTT	98°C-30" 3x (98°C-20", 63°C -30", 72°C - 1,25'), 3x (98°C-20", 61°C -30", 72°C - 1,25'), 30x (98°C-20", 56°C -30", 72°C - 1,25'), 72°C- 10', 16°C -	RPB1-Ac	GARTGYCCDGGDCAYTTYGG	2PCR r	RPB1-DR1210r	GACCCATCATTGACATTTTRTG	98°C-30" 3x (98°C-20", 63°C -30", 72°C - 1'), 3x (98°C-20", 61°C -30", 72°C - 1'), 35x (98°C-20", 60°C -30", 72°C - 1'), 72°C- 10', 16°C	C	96	Gotaq Flexi Buffer 5x
HG316021	Hsp136-2	Glomus macrocarpum	multiple spores + hyphae	RPB1-Ac	GARTGYCCDGGDCAYTTYGG	RPB1-DR2110r	ACAACAGCTTGACATCCRTT	98°C-30" 3x (98°C-20", 63°C -30", 72°C - 1'), 3x (98°C-20", 61°C -30", 72°C - 1'), 30x (98°C-20", 60°C -30", 72°C - 1'), 72°C- 10', 16°C -	RPB1-HS_A1a	CACATAGAACTAGCWAAACCAGTA	2PCR r	RPB1-DR1730r	CAAATTGTCCGAATTTATACCT	98°C-30" 3x (98°C-10", 63°C -30", 72°C - 1'), 3x (98°C-10", 61°C -30", 72°C - 1'), 36x (98°C-10", 58°C -30", 72°C - 1'), 72°C- 10', 16°C -	E	98	Gotaq Flexi Buffer 5x
HG315968	HSp20-3	Glomus sp. MES-190	sporocarp	RPB1-DR160fmix (a,b,c,d)	RPB1-DR160fa(CcsAGTATTCAAATGGAyGG), RPB1-DR160fb(CCAAGCATCCAAATGGACGG), RPB1-DR160fc(CCAAGTATACAAATGGATGG), RPB1-DR160fd(CCGAGTATTCAGATGGACGG)	RPB1_HS2900r_a	CAAATGGTATACGTTTACCCTC	98°C-30", 30x (98°C-10", 60°C -20", 72°C - 45"), 72°C- 10', 16°C -	RPB1-DR160fmix (a,b,c,d)	RPB1-DR160fa(CcsAGTATTCAAATGGAyGG), RPB1-DR160fb(CCAAGCATCCAAATGGACGG), RPB1-DR160fc(CCAAGTATACAAATGGATGG), RPB1-DR160fd(CCGAGTATTCAGATGGACGG)	2PCR r	RPB1-DR1260r	ATCACCAATACCAATACTRAA	98°C-30", 40x (98°C-10", 55°C -20", 72°C - 30"), 72°C- 10', 16°C -	D	17	Gotaq Flexi Buffer 5x
HG315969	HSp20-5	Glomus sp. MES-190	sporocarp	RPB1-DR160fmix (a,b,c,d)	RPB1-DR160fa(CcsAGTATTCAAATGGAyGG), RPB1-DR160fb(CCAAGCATCCAAATGGACGG), RPB1-DR160fc(CCAAGTATACAAATGGATGG), RPB1-DR160fd(CCGAGTATTCAGATGGACGG)	RPB1_HS2900r_a	CAAATGGTATACGTTTACCCTC	98°C-30", 30x (98°C-10", 60°C -20", 72°C - 45"), 72°C- 10', 16°C -	RPB1-DR160fmix (a,b,c,d)	RPB1-DR160fa(CcsAGTATTCAAATGGAyGG), RPB1-DR160fb(CCAAGCATCCAAATGGACGG), RPB1-DR160fc(CCAAGTATACAAATGGATGG), RPB1-DR160fd(CCGAGTATTCAGATGGACGG)	2PCR r	RPB1-DR1260r	ATCACCAATACCAATACTRAA	98°C-30", 40x (98°C-10", 55°C -20", 72°C - 30"), 72°C- 10', 16°C -	D	17	Gotaq Flexi Buffer 5x
HG315974	Hsp10-3	Paraglomus brasilianum	single spore	RPB1-DR160fmix (a,b,c,d)	RPB1-DR160fa(CcsAGTATTCAAATGGAyGG), RPB1-DR160fb(CCAAGCATCCAAATGGACGG), RPB1-DR160fc(CCAAGTATACAAATGGATGG), RPB1-DR160fd(CCGAGTATTCAGATGGACGG)	RPB1_HS2680GPr	AATTACCTTCACGACCACCCA	98°C-30" 40x (98°C-10", 57°C - 20", 72°C - 45"), 72°C- 10', 16°C	RPB1-HS189GPf	GTGGAGAAGATGATTTGACAC	2PCR r	RPB1-DR1210r	GACCCATCATTGACATTTTRTG	98°C-30" 36x (98°C-10", 59°C - 20", 72°C - 20"), 72°C- 10', 16°C	D	8	Gotaq Flexi Buffer 5x
HG315976	HSp53-11	Paraglomus brasilianum	3x spores	RPB1-Ac	GARTGYCCDGGDCAYTTYGG	RPB1-DR2160r	ATCACCAATACCAATACTRAA	98°C-30" 3x (98°C-20", 65°C -30", 72°C - 1.5'), 3x (98°C-20", 60°C -30", 72°C - 1.5'), 30x (98°C-20", 56°C -30", 72°C - 1.5'), 72°C- 10', 16°C -	RPB1-Ac	GARTGYCCDGGDCAYTTYGG	2PCR r	RPB1-DR2110r	ACAACAGCTTGACATCCRTT	98°C-30", 36x (98°C-20", 60°C -30", 72°C - 1.5'), 72°C- 10', 16°C -	E	8	Gotaq Flexi Buffer 5x
HG315977	HSp53-1	Paraglomus brasilianum	3x spores	RPB1-Ac	GARTGYCCDGGDCAYTTYGG	RPB1-DR2160r	ATCACCAATACCAATACTRAA	98°C-30" 3x (98°C-20", 65°C -30", 72°C - 1.5'), 3x (98°C-20", 60°C -30", 72°C - 1.5'), 30x (98°C-20", 56°C -30", 72°C - 1.5'), 72°C- 10', 16°C -	RPB1-Ac	GARTGYCCDGGDCAYTTYGG	2PCR r	RPB1-DR2110r	ACAACAGCTTGACATCCRTT	98°C-30", 36x (98°C-20", 60°C -30", 72°C - 1.5'), 72°C- 10', 16°C -	E	8	Gotaq Flexi Buffer 5x
HG316010	Hsp115-9	Paraglomus occultum	multiple spores	RPB1-Ac	GARTGYCCDGGDCAYTTYGG	RPB1-DR2160r-mod_basal	ATCGCCAATWCCAATACTGAA	98°C-30" 3x (98°C-20", 65°C -30", 72°C - 1.25'), 3x (98°C-20", 60°C -30", 72°C - 1.25'), 30x (98°C-20", 56°C -30", 72°C - 1.25'), 72°C- 10', 16°C -			2PCR r				I	58	Gotaq Flexi Buffer 5x
HG315985	Mar54	Paraglomus sp.	roots	RPB1-Ac 1	GARTGYCCDGGDCAYTTYGG	RPB1-DR2160r	ATCACCAATACCAATACTRAA	98°C-30" 3x (98°C-20", 65°C -30", 72°C - 1,5'), 3x (98°C-20", 60°C -30", 72°C - 1,5'), 30x (98°C-20", 56°C -30", 72°C - 1,5'), 72°C- 10', 16°C	RPB1-Ac	GARTGYCCDGGDCAYTTYGG	2PCR r	RPB1-DR2110r	ACAACAGCTTGACATCCRTT	98°C-30", 36x (98°C-20", 60°C -30", 72°C - 1,5'), 72°C- 10', 16°C			Qiagen - DNA Plant Mini Kit
HG315986	Mar34	Paraglomus sp.	roots	RPB1-Ac	GARTGYCCDGGDCAYTTYGG	RPB1-DR2160r	ATCACCAATACCAATACTRAA	98°C-30" 3x (98°C-20", 65°C -30", 72°C - 1,5'), 3x (98°C-20", 60°C -30", 72°C - 1,5'), 30x (98°C-20", 56°C -30", 72°C - 1,5'), 72°C- 10', 16°C	RPB1-Ac	GARTGYCCDGGDCAYTTYGG	2PCR r	RPB1-DR2110r	ACAACAGCTTGACATCCRTT	98°C-30", 36x (98°C-20", 60°C -30", 72°C - 1,5'), 72°C- 10', 16°C			Qiagen - DNA Plant Mini Kit
HG315997	Hsp104-4	Racocetra castanea	single spore	RPB1-Ac	GARTGYCCDGGDCAYTTYGG	RPB1-DR2110r	ACAACAGCTTGACATCCRTT	98°C-30" 3x (98°C-20", 65°C -30", 72°C - 1.25'), 3x (98°C-20", 60°C -30", 72°C - 1.25'), 30x (98°C-20", 56°C -30", 72°C - 1.25'), 72°C- 10', 16°C -			2PCR r				B	78	Gotaq Flexi Buffer 5x
HG316003	Hsp126-25	Racocetra cf. weresubiae	multiple spores	RPB1-Ac	GARTGYCCDGGDCAYTTYGG	RPB1-DR2110r	ACAACAGCTTGACATCCRTT	98°C-30" 3x (98°C-20", 63°C -30", 72°C - 1'), 3x (98°C-20", 61°C -30", 72°C - 1'), 30x (98°C-20", 60°C -30", 72°C - 1'), 72°C- 10', 16°C -			2PCR r				A	94	Gotaq Flexi Buffer 5x
HG315970	PCR product direct sequencing	Redeckera fulva	piece of sporocarp	RPB1-DR160fmix (a,b,c,d)	RPB1-DR160fa(CcsAGTATTCAAATGGAyGG), RPB1-DR160fb(CCAAGCATCCAAATGGACGG), RPB1-DR160fc(CCAAGTATACAAATGGATGG), RPB1-DR160fd(CCGAGTATTCAGATGGACGG)	RPB1-DR2160r	ATCACCAATACCAATACTRAA		RPB1-520f	TTTCATTGYGCAACTTATAT	2PCR r	RPB1-DR2110r	ACAACAGCTTGACATCCRTT
HG315971	PCR product direct sequencing	Redeckera fulva	piece of sporocarp	RPB1-DR160fmix (a,b,c,d)	RPB1-DR160fa(CcsAGTATTCAAATGGAyGG), RPB1-DR160fb(CCAAGCATCCAAATGGACGG), RPB1-DR160fc(CCAAGTATACAAATGGATGG), RPB1-DR160fd(CCGAGTATTCAGATGGACGG)	RPB1-DR2160r	ATCACCAATACCAATACTRAA		RPB1-520f	TTTCATTGYGCAACTTATAT	2PCR r	RPB1-DR2110r	ACAACAGCTTGACATCCRTT
HG315972	PCR product direct sequencing	Redeckera fulva	piece of sporocarp	RPB1-DR160fmix (a,b,c,d)	RPB1-DR160fa(CcsAGTATTCAAATGGAyGG), RPB1-DR160fb(CCAAGCATCCAAATGGACGG), RPB1-DR160fc(CCAAGTATACAAATGGATGG), RPB1-DR160fd(CCGAGTATTCAGATGGACGG)	RPB1-DR2160r	ATCACCAATACCAATACTRAA		RPB1-520f	TTTCATTGYGCAACTTATAT	2PCR r	RPB1-DR2110r	ACAACAGCTTGACATCCRTT
HG316001	Hsp118b-1	Rhizophagus clarus	multiple spores	RPB1-Ac	GARTGYCCDGGDCAYTTYGG	RPB1-DR1730r	CAAATTGTCCGAATTTATACCT	98°C-30" 3x (98°C-20", 65°C -30", 72°C - 1'), 3x (98°C-20", 62°C -30", 72°C - 1'), 36x (98°C-20", 59°C -30", 72°C - 1'), 72°C- 10', 16°C -			2PCR r				F	15	Gotaq Flexi Buffer 5x
HG316004	Hsp128-1	Rhizophagus clarus	9x spores	RPB1-HS_A1a	CACATAGAACTAGCWAAACCAGTA	RPB1-DR1730r	CAAATTGTCCGAATTTATACCT	98°C-30" 3x (98°C-20", 63°C -30", 72°C - 1'), 3x (98°C-20", 61°C -30", 72°C - 1'), 36x (98°C-20", 58°C -30", 72°C - 1'), 72°C- 10', 16°C -	RPB1-HS_A1a	CACATAGAACTAGCWAAACCAGTA	2PCR r	RPB1-DR1210r	GACCCATCATTGACATTTTRTG	98°C-30" 3x (98°C-20", 63°C -30", 72°C - 1'), 3x (98°C-20", 61°C -30", 72°C - 1'), 36x (98°C-20", 58°C -30", 72°C - 1'), 72°C- 10', 16°C -	C	55	Gotaq Flexi Buffer 5x
HG316024	HSp122-6	Rhizophagus clarus	multiple spores	RPB1-HS_A1a	CGTCCAAGTATACAAGTTGATGG	RPB1-DR1730r	CAAATTGTCCGAATTTATACCT	98°C-30" 3x (98°C-20", 63°C - 30", 72°C - 1'), 3x (98°C-20", 61°C - 30", 72°C - 1'), 36x (98°C-20", 58°C - 30", 72°C - 1'), 72°C- 10', 16°C			2PCR r				F	22	Gotaq Flexi Buffer 5x
HG316020	Hsp120b-9	Rhizophagus intraradices	single spore	RPB1-HS_A1a	CACATAGAACTAGCWAAACCAGTA	RPB1-DR1730r	CAAATTGTCCGAATTTATACCT	98°C-30" 3x (98°C-20", 63°C -30", 72°C - 1'), 3x (98°C-20", 61°C -30", 72°C - 1'), 36x (98°C-20", 58°C -30", 72°C - 1'), 72°C- 10', 16°C -			2PCR r				C	77	Gotaq Flexi Buffer 5x
HG315983	Hsp74-12	Rhizophagus irregularis	2x spores	RPB1-Ac	GARTGYCCDGGDCAYTTYGG	RPB1-DR2160r	ATCACCAATACCAATACTRAA	98°C-30", 30x (98°C-20", 60°C -30", 72°C - 1.5'), 72°C- 10', 16°C -	RPB1-Ac	GARTGYCCDGGDCAYTTYGG	2PCR r	RPB1-DR1210r	GACCCATCATTGACATTTTRTG	98°C-30", 36x (98°C-20", 63°C -30", 72°C - 1'), 72°C- 10', 16°C -	D	5	Gotaq Flexi Buffer 5x
HG315984	Hsp74-18	Rhizophagus irregularis	2x spores	RPB1-Ac	GARTGYCCDGGDCAYTTYGG	RPB1-DR2160r	ATCACCAATACCAATACTRAA	98°C-30", 30x (98°C-20", 60°C -30", 72°C - 1.5'), 72°C- 10', 16°C -	RPB1-Ac	GARTGYCCDGGDCAYTTYGG	2PCR r	RPB1-DR1210r	GACCCATCATTGACATTTTRTG	98°C-30", 36x (98°C-20", 63°C -30", 72°C - 1'), 72°C- 10', 16°C -	D	5	Gotaq Flexi Buffer 5x
HG315987	Hsp78B-9	Rhizophagus irregularis	single spore	RPB1-Ac	ATCACCAATACCAATACTRAA	RPB1-DR2160r	ACAACAGCTTGACATCCRTT	98°C-30" 3x (98°C-20", 65°C -30", 72°C - 1.5'), 3x (98°C-20", 60°C -30", 72°C - 1.5'), 30x (98°C-20", 56°C -30", 72°C - 1.5'), 72°C- 10', 16°C	RPB1-Ac	GARTGYCCDGGDCAYTTYGG	2PCR r	RPB1-DR1210r + RPB1-DR1210r_Aca_div	GACCCATCATTGACATTTTRTG + ACCCATCATCGACATCTTGTG	98°C-30" 3x (98°C-20", 63°C -30", 72°C - 1'), 3x (98°C-20", 61°C -30", 72°C - 1'), 30x (98°C-20", 60°C -30", 72°C - 1'), 72°C- 10', 16°C	xD	1	Gotaq Flexi Buffer 5x
HG315992	Hsp103-12	Rhizophagus irregularis	multiple spores	RPB1-Ac	GARTGYCCDGGDCAYTTYGG	RPB1-DR2110r	ACAACAGCTTGACATCCRTT	98°C-30" 3x (98°C-20", 65°C -30", 72°C - 1'), 3x (98°C-20", 62°C -30", 72°C - 1'), 36x (98°C-20", 58°C -30", 72°C - 1'), 72°C- 10', 16°C -	RPB1-Ac	GARTGYCCDGGDCAYTTYGG	2PCR r	RPB1-DR1210r	GACCCATCATTGACATTTTRTG	98°C-30", 30x (98°C-20", 60°C -30", 72°C - 35"), 72°C- 10', 16°C -	C	63	Gotaq Flexi Buffer 5x
HG315996	Hsp102-2	Rhizophagus irregularis	multiple spores	RPB1-Ac	GARTGYCCDGGDCAYTTYGG	RPB1-DR2110r	ACAACAGCTTGACATCCRTT	98°C-30" 3x (98°C-20", 65°C -30", 72°C - 1'), 3x (98°C-20", 62°C -30", 72°C - 1'), 36x (98°C-20", 58°C -30", 72°C - 1'), 72°C- 10', 16°C -	RPB1-HS_A1a	CACATAGAACTAGCWAAACCAGTA	2PCR r	RPB1-DR1730r	CAAATTGTCCGAATTTATACCT	98°C-30" 3x (98°C-20", 60°C -30", 72°C - 45"), 3x (98°C-20", 57°C -30", 72°C - 45"), 36x (98°C-20", 55°C -30", 72°C - 45"), 72°C- 10', 16°C -	C	61	Gotaq Flexi Buffer 5x
HG315999	Hsp92-9	Rhizophagus irregularis	multiple spores	RPB1-Ac	GARTGYCCDGGDCAYTTYGG	RPB1-DR2110r	ACAACAGCTTGACATCCRTT	99°C-30", 40x (99°C-20", 60°C -30", 72°C - 1.5'), 72°C- 10', 16°C -	RPB1-Ac	GARTGYCCDGGDCAYTTYGG	2PCR r	RPB1-DR1210r	GACCCATCATTGACATTTTRTG	99°C-30", 30x (99°C-20", 60°C -30", 72°C - 1'), 72°C- 10', 16°C -	E	75	Gotaq Flexi Buffer 5x
HG316000	Hsp97-14	Rhizophagus irregularis	multiple spores	RPB1-Ac	GARTGYCCDGGDCAYTTYGG	RPB1-DR2110r	ACAACAGCTTGACATCCRTT	98°C-30" 3x (98°C-20", 63°C -30", 72°C - 1'), 3x (98°C-20", 61°C -30", 72°C - 1'), 36x (98°C-20", 58°C -30", 72°C - 1'), 72°C- 10', 16°C -			2PCR r				E	76	Gotaq Flexi Buffer 5x
HG316002	Hsp124-1	Rhizophagus irregularis	20x spores	RPB1-HS_A1a	CACATAGAACTAGCWAAACCAGTA	RPB1-DR1730r	CAAATTGTCCGAATTTATACCT	98°C-30" 3x (98°C-20", 63°C -30", 72°C - 1'), 3x (98°C-20", 61°C -30", 72°C - 1'), 30x (98°C-20", 60°C -30", 72°C - 1'), 72°C- 10', 16°C -			2PCR r				J	4	Gotaq Flexi Buffer 5x
HG316008	Hsp125-32	Rhizophagus irregularis	multiple spores	RPB1-HS_A1a	CACATAGAACTAGCWAAACCAGTA	RPB1-DR1730r	CAAATTGTCCGAATTTATACCT	98°C-30" 3x (98°C-20", 63°C -30", 72°C - 1'), 3x (98°C-20", 61°C -30", 72°C - 1'), 36x (98°C-20", 58°C -30", 72°C - 1'), 72°C- 10', 16°C -	RPB1-Ac	GARTGYCCDGGDCAYTTYGG	2PCR r	RPB1-DR1210r	GACCCATCATTGACATTTTRTG	98°C-30" 3x (98°C-20", 63°C -30", 72°C - 1'), 3x (98°C-20", 61°C -30", 72°C - 1'), 30x (98°C-20", 58°C -30", 72°C - 1'), 72°C- 10', 16°C -	E	20	Gotaq Flexi Buffer 5x
HG316009	Hsp117b-29	Rhizophagus irregularis	multiple spores	RPB1-Ac	GARTGYCCDGGDCAYTTYGG	RPB1-DR1730r	CAAATTGTCCGAATTTATACCT	98°C-30" 3x (98°C-20", 65°C -30", 72°C - 1'), 3x (98°C-20", 62°C -30", 72°C - 1'), 36x (98°C-20", 59°C -30", 72°C - 1'), 72°C- 10', 16°C -			2PCR r				P	2	Gotaq Flexi Buffer 5x
HG316015	Hsp97-9	Rhizophagus irregularis	multiple spores	RPB1-Ac	GARTGYCCDGGDCAYTTYGG		ACAACAGCTTGACATCCRTT	98°C-30" 3x (98°C-20", 63°C -30", 72°C - 1'), 3x (98°C-20", 61°C -30", 72°C - 1'), 36x (98°C-20", 58°C -30", 72°C - 1'), 72°C- 10', 16°C -			2PCR r				E	76	Gotaq Flexi Buffer 5x
HG316022	Hsp145-1	Sclerocystis cf. pubescens HS-2013	sporocarp	RPB1-Ac	GARTGYCCDGGDCAYTTYGG	RPB1-DR1730r	CAAATTGTCCGAATTTATACCT	98°C-30" 3x (98°C-10", 63°C -30", 72°C - 1'), 3x (98°C-10", 61°C -30", 72°C - 1'), 36x (98°C-10", 58°C -30", 72°C - 1'), 72°C- 10', 16°C	RPB1-DR1210r	CACATAGAACTAGCGAAACCAGTA	2PCR r	RPB1-HS_A1h	GACCCATCATTGACATTTTRTG	98°C-30" 3x (98°C-20", 68°C -30", 72°C - 1), 3x (98°C-20", 65°C -30", 72°C - 1'), 36x (98°C-20", 62°C -30", 72°C - 1'), 72°C- 10', 16°C -	E	100	Gotaq Flexi Buffer 5x
HG316023	Hsp145-40	Sclerocystis cf. pubescens HS-2013	sporocarp	RPB1-Ac	GARTGYCCDGGDCAYTTYGG	RPB1-DR1730r	CAAATTGTCCGAATTTATACCT	98°C-30" 3x (98°C-10", 63°C -30", 72°C - 1'), 3x (98°C-10", 61°C -30", 72°C - 1'), 36x (98°C-10", 58°C -30", 72°C - 1'), 72°C- 10', 16°C	RPB1-DR1210r	CACATAGAACTAGCGAAACCAGTA	2PCR r	RPB1-HS_A1h	GACCCATCATTGACATTTTRTG	98°C-30" 3x (98°C-20", 68°C -30", 72°C - 1), 3x (98°C-20", 65°C -30", 72°C - 1'), 36x (98°C-20", 62°C -30", 72°C - 1'), 72°C- 10', 16°C -	E	100	Gotaq Flexi Buffer 5x
HG315990	Hsp88-5	Sclerocystis sinuosa	sporocarp	RPB1-Ac	GARTGYCCDGGDCAYTTYGG	RPB1-DR2110r	ACAACAGCTTGACATCCRTT	98°C-30" 3x (98°C-20", 65°C -30", 72°C - 1'), 3x (98°C-20", 62°C -30", 72°C - 1'), 40x (98°C-20", 58°C -30", 72°C - 1'), 72°C- 10', 16°C -	RPB1-Ac	GARTGYCCDGGDCAYTTYGG	2PCR r	RPB1-DR1210r	GACCCATCATTGACATTTTRTG	98°C-30", 36x (98°C-20", 61°C -20", 72°C - 1'), 72°C- 10', 16°C -	G	48	Gotaq Flexi Buffer 5x
HG316005	HSp132-3	Septoglomus viscosum	multiple spores	RPB1-HS_A1a	CACATAGAACTAGCWAAACCAGTA	RPB1-DR1730r	CAAATTGTCCGAATTTATACCT	98°C-30" 3x (98°C-10", 63°C -30", 72°C - 1'), 3x (98°C-10", 61°C -30", 72°C - 1'), 36x (98°C-10", 63°C -30", 72°C - 1'), 72°C- 10', 16°C -			2PCR r				C	95	Gotaq Flexi Buffer 5x
