# Supplementary material for: The Largest Subunit of RNA Polymerase II as a New Marker Gene to Study Assemblages of Arbuscular Mycorrhizal Fungi in the Field
Source: PLoS One. 2014 Oct 2;9(10):e107783. doi: 10.1371/journal.pone.0107783 (PMC4183475; doi:10.1371/journal.pone.0107783)
Supplement: Table S2 — Details for all Primers used in the 454 studies. (XLSX) [file pone.0107783.s012.xlsx]

## Sheet: Final_Version
Table S2: Details for all Primers used in the 454 studies
TitB+RPB1-DR160f-mix10
Primer name	TitB Adaptor 454	Linker	Primer sequences	Combined	Length
RPB1_DR160FM	CCTATCCCCTGTGTGCCTTGGCAGTCTCAG	AT	CGTCCAAGTATACAAGTTGATGG	CCTATCCCCTGTGTGCCTTGGCAGTCTCAGATCGTCCAAGTATACAAGTTGATGG	55
RPB1-DR160FA	CCTATCCCCTGTGTGCCTTGGCAGTCTCAG	AA	CCSAGTATTCAAATGGAYGG	CCTATCCCCTGTGTGCCTTGGCAGTCTCAGAACCSAGTATTCAAATGGAYGG	52
RPB1-DR160FB	CCTATCCCCTGTGTGCCTTGGCAGTCTCAG	AA	CCAAGCATCCAAATGGACGG	CCTATCCCCTGTGTGCCTTGGCAGTCTCAGAACCAAGCATCCAAATGGACGG	52
RPB1-DR160FC	CCTATCCCCTGTGTGCCTTGGCAGTCTCAG	AA	CCAAGTATACAAATGGATGG	CCTATCCCCTGTGTGCCTTGGCAGTCTCAGAACCAAGTATACAAATGGATGG	52
RPB1-DR160FD	CCTATCCCCTGTGTGCCTTGGCAGTCTCAG	AA	CCGAGTATTCAGATGGACGG	CCTATCCCCTGTGTGCCTTGGCAGTCTCAGAACCGAGTATTCAGATGGACGG	52
RPB1-DR160FF	CCTATCCCCTGTGTGCCTTGGCAGTCTCAG	AA	CCAAGCATTCAAATGGACGG	CCTATCCCCTGTGTGCCTTGGCAGTCTCAGAACCAAGCATTCAAATGGACGG	52
RPB1-DR160FG	CCTATCCCCTGTGTGCCTTGGCAGTCTCAG	AA	CCGAGTATCCAAATGGATGG	CCTATCCCCTGTGTGCCTTGGCAGTCTCAGAACCGAGTATCCAAATGGATGG	52
RPB1-DR160FH-LO	CCTATCCCCTGTGTGCCTTGGCAGTCTCAG	AT	CGTCCTAGTATACTTATGGATGG	CCTATCCCCTGTGTGCCTTGGCAGTCTCAGATCGTCCTAGTATACTTATGGATGG	55
RPB1-DR160FI	CCTATCCCCTGTGTGCCTTGGCAGTCTCAG	AA	CCTAGCATCCAAATGGATGG	CCTATCCCCTGTGTGCCTTGGCAGTCTCAGAACCTAGCATCCAAATGGATGG	52
RPB1-DR160FK	CCTATCCCCTGTGTGCCTTGGCAGTCTCAG	AA	CCCAGTATATTAATGGACGG	CCTATCCCCTGTGTGCCTTGGCAGTCTCAGAACCCAGTATATTAATGGACGG	52
TitA+barcode+linker
Sample ID	TitA Adaptor 454	Barcode	Linker sequences	Combined	Length
11.Till.B1	CCATCTCATCCCTGCGTGTCTCCGACTCAG	TACGTCGAC	ATCATTAAAGCAGATCTCGATCCC	CCATCTCATCCCTGCGTGTCTCCGACTCAGTACGTCGACATCATTAAAGCAGATCTCGATCCC	63
12.Till.B6	CCATCTCATCCCTGCGTGTCTCCGACTCAG	CGTAGTCAC	CATTAAAGCAGATCTCGATCCC	CCATCTCATCCCTGCGTGTCTCCGACTCAGTCTACGTACCATTAAAGCAGATCTCGATCCC	61
13.Till.B9	CCATCTCATCCCTGCGTGTCTCCGACTCAG	TCTATAGTC	CATTAAAGCAGATCTCGATCCC	CCATCTCATCCCTGCGTGTCTCCGACTCAGTAGTGTCGTCATTAAAGCAGATCTCGATCCC	61
14.Till.B11	CCATCTCATCCCTGCGTGTCTCCGACTCAG	TAGTGATAC	CATTAAAGCAGATCTCGATCCC	CCATCTCATCCCTGCGTGTCTCCGACTCAGTACTCTACTCATTAAAGCAGATCTCGATCCC	61
21.No.T.B2	CCATCTCATCCCTGCGTGTCTCCGACTCAG	TCTACGTAC	CATTAAAGCAGATCTCGATCCC	CCATCTCATCCCTGCGTGTCTCCGACTCAGACTACGACTCATTAAAGCAGATCTCGATCCC	61
22.No.T.B4	CCATCTCATCCCTGCGTGTCTCCGACTCAG	TACTCTACT	CATTAAAGCAGATCTCGATCCC	CCATCTCATCCCTGCGTGTCTCCGACTCAGCGTAGTCACCATTAAAGCAGATCTCGATCCC	61
23.No.T.B8	CCATCTCATCCCTGCGTGTCTCCGACTCAG	ACGTATCGC	CATTAAAGCAGATCTCGATCCC	CCATCTCATCCCTGCGTGTCTCCGACTCAGACTGTATACCATTAAAGCAGATCTCGATCCC	61
24.No.T.B10	CCATCTCATCCCTGCGTGTCTCCGACTCAG	TCACACTAC	CATTAAAGCAGATCTCGATCCC	CCATCTCATCCCTGCGTGTCTCCGACTCAGACGTATCGCCATTAAAGCAGATCTCGATCCC	61
31.Chisel.B3	CCATCTCATCCCTGCGTGTCTCCGACTCAG	TAGTGTCGT	CATTAAAGCAGATCTCGATCCC	CCATCTCATCCCTGCGTGTCTCCGACTCAGTCTATAGTCCATTAAAGCAGATCTCGATCCC	61
32.Chisel.B5	CCATCTCATCCCTGCGTGTCTCCGACTCAG	ACTACGACT	CATTAAAGCAGATCTCGATCCC	CCATCTCATCCCTGCGTGTCTCCGACTCAGTCACACTACCATTAAAGCAGATCTCGATCCC	61
33.Chisel.B7	CCATCTCATCCCTGCGTGTCTCCGACTCAG	ACTGTATAC	CATTAAAGCAGATCTCGATCCC	CCATCTCATCCCTGCGTGTCTCCGACTCAGTAGTGATACCATTAAAGCAGATCTCGATCCC	61
34.Chisel.B12	CCATCTCATCCCTGCGTGTCTCCGACTCAG	TCACGTATC	CATTAAAGCAGATCTCGATCCC	CCATCTCATCCCTGCGTGTCTCCGACTCAGTCACGTATCCATTAAAGCAGATCTCGATCCC	61
Linker+RPB1-DR1210r
Linker	RPB1-DR1210r	Combined
CATTAAAGCAGATCTCGATCCC	ATGACCCATCATTGACATTTTRTG	CATTAAAGCAGATCTCGATCCCATGACCCATCATTGACATTTTRTG
RPB1-HS375mix-7	Sequences
RPB1-m375_A	GCCTTCGCGCTGTTTGG
RPB1-m375_B_wobbel	GTCTTCGYGCGGTATGG
RPB1-m375_C	CGTAGACTCAAGGCTGTATGG
RPB1-m375_D	CCGTCTCAAAGCTGTATGG
RPB1-m375_E	TCGTCTCCGTGCAGTATGG
RPB1-m375_F	TCGACTCATAGCTGTGTGG
RPB1-m375_G	CGTCTTCGTGCAGTTTGG
