# Supplementary material for: The Largest Subunit of RNA Polymerase II as a New Marker Gene to Study Assemblages of Arbuscular Mycorrhizal Fungi in the Field
Source: PLoS One. 2014 Oct 2;9(10):e107783. doi: 10.1371/journal.pone.0107783 (PMC4183475; doi:10.1371/journal.pone.0107783)
Supplement: Table S3 — OTUs found in the different samples, with their taxonomic assignment. (XLSX) [file pone.0107783.s013.xlsx]

## Sheet: Sheet1
Table S3: OTU Matrix including the taxonomic assignment
						No Tillage				Chisel				Tillage
Consensus Lineage						No Tillage 1	No Tillage 2	No Tillage 3	No Tillage 4	Chisel 1	Chisel 2	Chisel 3	Chisel 4	Tillage 1	Tillage 2	Tillage 3	Tillage 4	#OTU ID
Fungi	Glomeromycota	Glomerales	Claroideoglomeraceae	Claroideoglomus	Cl. claroideum/etunicatum		3				5			5	7		3	B5_246
Fungi	Glomeromycota	Glomerales	Glomeraceae	Funneliformis	Funneliformis sp.2	81	97			26	87			84	3	10	10	B4_84
Fungi	Glomeromycota	Glomerales	Glomeraceae	Rhizophagus	Rhizophagus irregularis		2			2	1							B3_243
Fungi	Glomeromycota	Glomerales	Claroideoglomeraceae	Claroideoglomus	Cl. claroideum/etunicatum	34	28		2	32	64		20	1	33		53	B12_68
Fungi	Glomeromycota	Glomerales	Glomeraceae	Rhizophagus	Rhizophagus irregularis		1			1					1			B3_160
Fungi	Glomeromycota	Glomerales	Claroideoglomeraceae	Claroideoglomus	Cl. claroideum/etunicatum		54											B4_247
Fungi	Glomeromycota	Glomerales	Claroideoglomeraceae	Claroideoglomus	Cl. claroideum/etunicatum	1									14			B6_294
Fungi	Glomeromycota	Glomerales	Glomeraceae	Rhizophagus	Rhizophagus irregularis					5		1	3	1	11		2	B12_169
Fungi	Glomeromycota	Glomerales	Glomeraceae	Glomus			18											B4_321
Fungi	Glomeromycota	Glomerales	Glomeraceae	Rhizophagus	Rhizophagus irregularis	3	9			163	11	285	14	15	72	72	136	B3_36
Fungi	Glomeromycota	Glomerales	Glomeraceae	Glomus			2											B4_326
Fungi	Glomeromycota	Glomerales	Glomeraceae	Funneliformis										2				B1_280
Fungi	Glomeromycota	Glomerales	Glomeraceae	Funneliformis										6				B1_286
Fungi	Glomeromycota	Glomerales	Glomeraceae												2			B6_184
Fungi	Glomeromycota	Archaeosporales	Archaeosporales	Archaeospora		49		10	15	1		8	2	3		171	21	B12_202
Fungi	Glomeromycota	Glomerales	Glomeraceae	Rhizophagus	Rhizophagus irregularis					2				1				B1_288
Fungi	Glomeromycota	Glomerales	Glomeraceae				11	2	171		19	1						B4_131
Fungi	Glomeromycota	Glomerales	Claroideoglomeraceae	Claroideoglomus	Cl. claroideum/etunicatum		12								51	2		B6_180
Fungi	Glomeromycota	Glomerales	Glomeraceae	Funneliformis	Funneliformis caledonium					2			1	30	2	2		B12_78
Fungi	Glomeromycota	Glomerales	Glomeraceae	Rhizophagus				18		16								B8_257
Fungi	Glomeromycota	Glomerales	Glomeraceae	Funneliformis	Funneliformis sp.2		1			8				73	14	3		B3_257
Fungi	Glomeromycota	Glomerales	Glomeraceae	Funneliformis	Funneliformis caledonium		5			20	2	1	3	2	1	5		B12_118
Fungi	Glomeromycota	Glomerales	Glomeraceae	Rhizophagus						24					1			B6_285
Fungi	Glomeromycota	Glomerales	Glomeraceae	Funneliformis		23												B2_263
Fungi	Glomeromycota	Glomerales	Claroideoglomeraceae	Claroideoglomus	Cl. claroideum/etunicatum		91			12	7		1	8	19	11		B5_0
Fungi	Glomeromycota	Glomerales	Glomeraceae	Rhizophagus	Rhizophagus irregularis	30	38	3		434	121	403	428	55	102	32	289	B2_170
Fungi	Glomeromycota	Glomerales	Glomeraceae			1	152	815	596	5	398	87			4			B6_190
Fungi	Glomeromycota	Glomerales	Glomeraceae	Funneliformis		8	42			2	14			13		4		B1_294
Fungi	Glomeromycota	Glomerales	Glomeraceae				4											B4_38
Fungi	Glomeromycota	Archaeosporales	Archaeosporales	Archaeospora	Archaeospora trappei	3		4										B2_64
Fungi	Glomeromycota	Glomerales	Glomeraceae	Rhizophagus	Rhizophagus irregularis		14			1								B3_302
Fungi	Glomeromycota	Glomerales	Glomeraceae	Funneliformis		9	141			56	9	1		42	14	3	2	B9_203
Fungi	Glomeromycota	Glomerales	Glomeraceae	Funneliformis	Funneliformis mosseae	264	390	8		429	183	33	437	871	942	387	451	B4_349
Fungi	Glomeromycota	Glomerales	Glomeraceae	Funneliformis		2	1			2	2							B5_65
Fungi	Glomeromycota	Glomerales	Glomeraceae				10	77	103		32	2			1			B7_200
Fungi	Glomeromycota	Glomerales	Glomeraceae	Funneliformis	Funneliformis caledonium					1				3				B3_165
Fungi	Glomeromycota	Paraglomerales	Paraglomeraceae	Paraglomus	Paraglomus sp.	29	1	3		3	1			11	2	4	4	B1_233
Fungi	Glomeromycota	Glomerales	Glomeraceae	Funneliformis			2											B4_188
Fungi	Glomeromycota	Diversisporales	Gigasporaceae	Racocetra	Racocetra nodosa	1	1											B2_215
Fungi	Glomeromycota	Glomerales	Claroideoglomeraceae	Claroideoglomus	Cl. claroideum/etunicatum		36								3			B6_51
Fungi	Glomeromycota	Glomerales	Glomeraceae	Rhizophagus	Rhizophagus irregularis	11	73	2		433	76	821	560	24	208	88	398	B2_219
Fungi	Glomeromycota	Diversisporales	Acaulosporaceae	Acaulospora		8											4	B11_269
Fungi	Glomeromycota	Archaeosporales	Archaeosporales	Archaeospora	Archaeospora trappei	42	2	289				4						B4_357
Fungi	Glomeromycota	Glomerales	Claroideoglomeraceae	Claroideoglomus	Cl. claroideum/etunicatum	21	15		2	5	42		2		17	3	25	B4_359
Fungi	Glomeromycota	Glomerales	Claroideoglomeraceae	Claroideoglomus	Cl. claroideum/etunicatum	99	52			59	88	10		19	40	21	78	B4_112
Fungi	Glomeromycota	Archaeosporales	Archaeosporales	Archaeospora	Archaeospora trappei	8		5										B8_231
Fungi	Glomeromycota	Glomerales	Glomeraceae	Funneliformis	Funneliformis caledonium					7								B3_69
Fungi	Glomeromycota	Glomerales	Glomeraceae	Glomus	Glomus diaphanum								2					B12_235
Fungi	Glomeromycota	Glomerales	Claroideoglomeraceae	Claroideoglomus			7								1			B4_290
Fungi	Glomeromycota	Glomerales	Glomeraceae	Rhizophagus	Rhizophagus irregularis					3							1	B3_282
Fungi	Glomeromycota	Glomerales	Glomeraceae	Funneliformis		2									1			B2_165
Fungi	Glomeromycota	Archaeosporales	Archaeosporales	Archaeospora										4				B1_310
Fungi	Glomeromycota	Glomerales	Glomeraceae	Glomus	Glomus diaphanum			61	64	10	331	367	158	31		515	166	B11_299
Fungi	Glomeromycota	Glomerales	Glomeraceae	Funneliformis	Funneliformis sp.2									7				B1_318
Fungi	Glomeromycota	Glomerales	Glomeraceae	Funneliformis		4	1			8	3			2			1	B11_292
Fungi	Glomeromycota	Glomerales	Glomeraceae	Rhizophagus	Rhizophagus irregularis		35			2								B3_71
Fungi	Glomeromycota	Paraglomerales	Paraglomeraceae	Paraglomus	Paraglomus sp.	8		15		10			3	10	4	5	8	B8_8
Fungi	Glomeromycota	Glomerales	Claroideoglomeraceae	Claroideoglomus										9	2		6	B11_212
Fungi	Glomeromycota	Glomerales	Glomeraceae	Rhizophagus						3			2		2			B3_123
Fungi	Glomeromycota	Glomerales	Glomeraceae	Funneliformis			64								7			B4_200
Fungi	Glomeromycota	Glomerales	Claroideoglomeraceae	Claroideoglomus	Cl. claroideum/etunicatum	4	41			10			4	4	78	20	4	B4_365
Fungi	Glomeromycota	Glomerales	Glomeraceae	Funneliformis		48												B2_128
Fungi	Glomeromycota	Glomerales	Claroideoglomeraceae	Claroideoglomus							7					1	7	B11_183
Fungi	Glomeromycota	Glomerales	Glomeraceae					6			1							B5_272
Fungi	Glomeromycota	Glomerales	Glomeraceae	Funneliformis		2												B2_232
Fungi	Glomeromycota	Glomerales	Glomeraceae	Rhizophagus	Rhizophagus irregularis		1			18	2	8	2		2	2	7	B12_243
Fungi	Glomeromycota	Glomerales	Glomeraceae	Funneliformis			5											B4_286
Fungi	Glomeromycota	Glomerales	Claroideoglomeraceae	Claroideoglomus				1	6		65		13	4		2	37	B12_33
Fungi	Glomeromycota	Glomerales	Glomeraceae	Funneliformis											2			B6_248
Fungi	Glomeromycota	Glomerales	Glomeraceae	Funneliformis										3				B1_308
Fungi	Glomeromycota	Glomerales	Glomeraceae	Funneliformis	Funneliformis sp.2									8				B1_142
Fungi	Glomeromycota	Glomerales	Glomeraceae	Glomus			7											B4_273
Fungi	Glomeromycota	Glomerales	Glomeraceae	Funneliformis	Funneliformis mosseae		1			1				3				B1_268
Fungi	Glomeromycota	Glomerales	Glomeraceae	Rhizophagus	Rhizophagus irregularis		1			1		2	3		2		1	B11_44
Fungi	Glomeromycota	Diversisporales	Gigasporaceae	Gigaspora		403	26	656	191			5	130		1	4	72	B7_279
Fungi	Glomeromycota	Glomerales	Claroideoglomeraceae	Claroideoglomus					1		1			1		1	2	B10_207
Fungi	Glomeromycota	Glomerales	Glomeraceae	Funneliformis			4											B4_174
Fungi	Glomeromycota	Glomerales	Glomeraceae	Funneliformis			2											B4_177
Fungi	Glomeromycota	Glomerales	Glomeraceae	Funneliformis	Funneliformis mosseae									3				B1_59
Fungi	Glomeromycota	Glomerales	Glomeraceae	Glomus	Glomus diaphanum							1				1		B7_277
Fungi	Glomeromycota	Archaeosporales	Archaeosporales	Archaeospora		3	2											B2_224
Fungi	Glomeromycota	Paraglomerales	Paraglomeraceae	Paraglomus	Paraglomus sp.										5			B6_271
Fungi	Glomeromycota	Glomerales	Claroideoglomeraceae	Claroideoglomus	Cl. claroideum/etunicatum		56								34			B6_274
Fungi	Glomeromycota	Glomerales	Glomeraceae	Funneliformis													3	B11_230
Fungi	Glomeromycota	Glomerales	Glomeraceae	Funneliformis	Funneliformis caledonium		3							9				B4_265
Fungi	Glomeromycota	Diversisporales	Diversisporaceae	Diversispora	Diversispora epigea												2	B11_237
Fungi	Glomeromycota	Glomerales	Glomeraceae	Rhizophagus	Rhizophagus irregularis							3						B7_110
Fungi	Glomeromycota	Glomerales	Glomeraceae	Funneliformis			22											B4_309
Fungi	Glomeromycota	Glomerales	Glomeraceae	Funneliformis	Funneliformis mosseae		43							7	56			B6_0
Fungi	Glomeromycota	Archaeosporales	Ambisporaceae	Ambispora		4		1										B2_149
Fungi	Glomeromycota	Glomerales	Glomeraceae	Rhizophagus	Rhizophagus irregularis							3						B7_198
Fungi	Glomeromycota	Archaeosporales	Archaeosporales	Archaeospora				1	1					15		51	10	B9_240
Fungi	Glomeromycota	Glomerales	Glomeraceae	Funneliformis	Funneliformis mosseae					5								B3_352
Fungi	Glomeromycota	Archaeosporales	Archaeosporales	Archaeospora		173		16	28	1	1	4	9	138		212	26	B9_12
Fungi	Glomeromycota	Archaeosporales	Archaeosporales	Archaeospora	Archaeospora trappei	1		1										B2_259
Fungi	Glomeromycota	Diversisporales	Gigasporaceae				1	84	602	2	10	1			1			B3_355
Fungi	Glomeromycota	Glomerales	Glomeraceae			2	101	689	607	5	201	26			1			B2_57
Fungi	Glomeromycota	Glomerales	Glomeraceae	Funneliformis		16	24			5	6			130				B5_232
Fungi	Glomeromycota	Diversisporales	Gigasporaceae					2										B8_272
Fungi	Glomeromycota	Glomerales	Glomeraceae	Rhizophagus	Rhizophagus irregularis							3						B7_255
Fungi	Glomeromycota	Glomerales	Glomeraceae	Glomus	Glomus diaphanum							1					2	B7_101
Fungi	Glomeromycota	Glomerales	Glomeraceae				1	1	1			2						B4_319
Fungi	Glomeromycota	Archaeosporales	Archaeosporales	Archaeospora		2												B2_159
Fungi	Glomeromycota	Archaeosporales	Archaeosporales	Archaeospora		26	2											B4_317
Fungi	Glomeromycota	Glomerales	Glomeraceae	Funneliformis			11				34							B5_102
